# Supplementary material for: Factors Affecting Staff Turnover of Young Academics: Job Embeddedness and Creative Work Performance in Higher Academic Institutions
Source: Front Psychol. 2020 Dec 14;11:570345. doi: 10.3389/fpsyg.2020.570345 (PMC7793728; doi:10.3389/fpsyg.2020.570345)
Supplement: Supplementary file 1 [file Table_1.XLSX]

## Sheet: Sheet1
合计：	JCR 1区： 篇	JCR 2区： 篇	JCR 3区： 篇	JCR 4区： 篇	EI/EI 会议检索： 篇	普通文章： 篇
Statistical table of paper published and award From （2019.1.1 to 2019.12.31）
NO.	Student Name	student ID	Student type	Scholarship	Nationality	Paper Level	Paper Progress	Paper Name/ Conference Name	Accept date	Author Name Order
1	Shah Imran Ahmed	201714110126	PHD	UESTC partial	PAKISTAN	JCR rank2	Review	Multi-Facet role of Job embeddednes within organizaion	Accepted (Revision submitted)	Imran Ahmed Shah, Tomas Csordas, Umarir, Amit
2	Shah Imran Ahmed	201714110126	PHD	UESTC partial	PAKISTAN	Normal	Accepted	RELATIONSHIP BETWEEN DIVERSITY AND CONFLICT MANAGEMENT AMONG DIFFERENT ORGANIZATIONS	Accepted	Imran Ahmed Shah, Alisher Khamdamov2, Shar Azhar Ali3, Naveed Ali4, Shadma Parveen
3	Shah Imran Ahmed	201714110126	PHD	UESTC partial	PAKISTAN	EI Index	Accepted	MEASURING J-CURVE EFFECT USING EXCHANGE	Acceoted	Fahim Afzal
								RATE INSTABILITY AND TRADE IMBALANCES: A		, Pan Haiying
								QUANTITATIVE 3SLS APPROACH		, Farman Afzal	, Imran Ahmed Shah
4	Shah Imran Ahmed	201714110126	PHD	UESTC partial	PAKISTAN	International Journal	Accepted	Proactive Personality, Entrepreneurial Self-Efficacy and Entrepreneurial intention	Acceoted	Imran Ahmed Shah1, Naveed Ali Katohar2, Ali Saeed Mahar3,Sana Ilyas4
5	Shah Imran Ahmed	201714110126	PHD	UESTC partial	PAKISTAN	International Journal	Accepted	A comparative study on both genders in public and private universities of Pakistan.
								Measuring the factors affecting Job Characteristics with	Accepted	Aamir Ali Lashari, Imran Ahmed Shah,Sahira Malkawy,Shahdma Parveen
								Personal outcomes” (A Case Study of Khairpur Sugar Mill)
only first and second author accept
